# Supplementary material for: Investigation on a mobile fire extinguishing approach using liquid carbon dioxide as inert medium for underground mine
Source: PLoS One. 2024 Apr 15;19(4):e0299940. doi: 10.1371/journal.pone.0299940 (PMC11018275; doi:10.1371/journal.pone.0299940)
Supplement: S1 Data — (ZIP) [file pone.0299940.s001.zip]

Archive with 2 entries (2 files):
- S1 Data. Results and discussion/S1 Data. Results and discussion.docx
- S1 Data. Results and discussion/S1 Data. Results and discussion.pdf
